# Supplementary material for: The fitness costs of reproductive specialization scale inversely with organismal size
Source: Proc Natl Acad Sci U S A. 2026 Apr 6;123(15):e2536055123. doi: 10.1073/pnas.2536055123 (PMC13079367; doi:10.1073/pnas.2536055123)
Supplement: Supplementary file 2 — Dataset S01 (CSV) [file pnas.2536055123.sd01.csv]

species	max_cells	max_gonidia	references
Astrephomene gubernaculifera	64	60	1
Astrephomene perforata	64	62	2
Pleodorina californica	128	85	3
Pleodorina illinoisensis	32	28	4&5
Pleodorina indica	128	102	4
Pleodorina japonica	128	103	3
Volvox africanus	13700	8	6
Volvox aureus	3200	12	6
Volvox barberi	47800	9	6
Volvox carteri kawasakiensis	3000	30	7
Volvox carteri nagariensis	8000	21	7
Volvox carteri weismannia	7500	12	8
Volvox dissipatrix	31800	10	6
Volvox gigas	3000	60	6&9
Volvox globator	22000	17	6
Volvox obversus	4000	8	6
Volvox rouseletii	42000	16	6
Volvox tertius	2000	12	6
